# Supplementary material for: Resistance mechanisms of cereal plants and rhizosphere soil microbial communities to chromium stress
Source: PeerJ. 2024 Jun 28;12:e17461. doi: 10.7717/peerj.17461 (PMC11216213; doi:10.7717/peerj.17461)
Supplement: Supplemental Information 8 [file peerj-12-17461-s008.xlsx]

## Sheet: bacterial phyla
OTU ID	Ck5	Ck6	Ck4	Ck1	Ck3	Ck2	Cr_6h2	Cr_6h3	Cr_6h4	Cr_6h5	Cr_6h1	Cr_6h6	Cr_6d4	Cr_6d5	Cr_6d2	Cr_6d3	Cr_6d1	Cr_6d6
d__Bacteria; k__norank_d__Bacteria; p__Actinobacteriota	0.281898	0.271291	0.293623	0.308439	0.309083	0.295212	0.312948	0.319991	0.325059	0.330599	0.331501	0.32463	0.311617	0.29053	0.319906	0.347649	0.316427	0.309598
d__Bacteria; k__norank_d__Bacteria; p__Firmicutes	0.210694	0.198798	0.209577	0.195319	0.194589	0.188619	0.181147	0.189092	0.1793	0.196908	0.196221	0.200601	0.165214	0.179729	0.183079	0.190895	0.182865	0.17741
d__Bacteria; k__norank_d__Bacteria; p__Proteobacteria	0.202577	0.187202	0.241314	0.205755	0.197681	0.20292	0.169637	0.195147	0.177797	0.174018	0.173373	0.166631	0.192914	0.182907	0.174104	0.176594	0.18119	0.185957
d__Bacteria; k__norank_d__Bacteria; p__Chloroflexi	0.103801	0.115826	0.0684561	0.110243	0.104445	0.114623	0.154091	0.134636	0.121623	0.115654	0.122225	0.123126	0.133133	0.137728	0.132403	0.114408	0.122611	0.10831
d__Bacteria; k__norank_d__Bacteria; p__Bacteroidota	0.0440198	0.0377926	0.0564741	0.0396393	0.0397251	0.0410565	0.0423449	0.0399399	0.0448357	0.0447928	0.0469401	0.0455658	0.0458235	0.0578913	0.0474984	0.0395963	0.0489586	0.0604252
d__Bacteria; k__norank_d__Bacteria; p__Gemmatimonadota	0.0343569	0.0286021	0.039038	0.0283444	0.0312218	0.0306635	0.0247799	0.0261542	0.0245222	0.0251664	0.0262401	0.0220314	0.0332403	0.0327679	0.0368048	0.0323384	0.0310071	0.0356882
d__Bacteria; k__norank_d__Bacteria; p__Acidobacteriota	0.0273996	0.0614129	0.0133562	0.028688	0.0289457	0.0292892	0.0233197	0.0146017	0.0181662	0.0246511	0.0178226	0.0180803	0.0229332	0.0245222	0.0196264	0.0185527	0.0182521	0.0289027
d__Bacteria; k__norank_d__Bacteria; p__Deinococcota	0.0267125	0.022332	0.0194116	0.0198411	0.0179944	0.0260253	0.0219455	0.0106077	0.0272708	0.0200988	0.0219455	0.0187245	0.0265407	0.0281297	0.0133562	0.0220314	0.0293751	0.0270131
d__Bacteria; k__norank_d__Bacteria; p__Myxococcota	0.0219025	0.0192828	0.0252953	0.0197552	0.0214731	0.0212583	0.0201417	0.0201847	0.0236633	0.0217737	0.0208289	0.0225896	0.0170067	0.0150741	0.0192399	0.0179085	0.0174361	0.0142152
d__Bacteria; k__norank_d__Bacteria; p__Halanaerobiaeota	0.0102212	0.0131845	0.00352158	0.0123255	0.0245652	0.0116384	0.0131845	0.0170925	0.0255959	0.0120249	0.0093193	0.0293322	0.00742968	0.0126691	0.0256388	0.0121108	0.0188104	0.0167919
d__Bacteria; k__norank_d__Bacteria; p__Patescibacteria	0.00854627	0.00979171	0.00760146	0.00854627	0.00837449	0.0094052	0.0106506	0.0120679	0.0107795	0.0102641	0.0102641	0.00897574	0.0137428	0.0148594	0.0101782	0.00974877	0.0128409	0.0149882
others	0.027872	0.0344857	0.022332	0.023105	0.0219025	0.0292892	0.0258106	0.0204853	0.0213872	0.0240498	0.0233197	0.0197123	0.0304058	0.0231909	0.0181662	0.0181662	0.0202276	0.0207

## Sheet: fungal phyla
OTU ID	Ck5	Ck6	Ck4	Ck1	Ck3	Ck2	Cr_6h2	Cr_6h3	Cr_6h4	Cr_6h5	Cr_6h1	Cr_6h6	Cr_6d4	Cr_6d5	Cr_6d2	Cr_6d3	Cr_6d1	Cr_6d6
d__Eukaryota; k__Fungi; p__Ascomycota	0.880148	0.861929	0.850354	0.885448	0.873935	0.868459	0.877445	0.899604	0.890627	0.894263	0.864584	0.897243	0.818579	0.965431	0.730287	0.928084	0.914102	0.868712
d__Eukaryota; k__Fungi; p__unclassified_k__Fungi	0.06526	0.0805187	0.0850089	0.0742728	0.0857407	0.0877636	0.0775295	0.077115	0.0712173	0.075107	0.0897942	0.0658687	0.0602596	0.0176791	0.033821	0.0271064	0.0369575	0.0349303
d__Eukaryota; k__Fungi; p__Basidiomycota	0.025314	0.023979	0.0351454	0.0159824	0.0112083	0.0135836	0.0106942	0.00486196	0.0151237	0.0100562	0.024743	0.010027	0.0676019	0.00639713	0.201883	0.00721023	0.00973689	0.0550308
d__Eukaryota; k__Fungi; p__Chytridiomycota	0.0134637	0.0102602	0.0107775	0.0107173	0.0146647	0.0136673	0.0115655	0.00598937	0.0101306	0.00548267	0.00925851	0.0071874	0.0408012	0.00661126	0.0236819	0.026189	0.0284715	0.0340185
d__Eukaryota; k__Fungi; p__Mortierellomycota	0.0138949	0.0200573	0.0167929	0.0120839	0.0139108	0.0141136	0.0194351	0.0111332	0.0101017	0.0116087	0.0102649	0.0177851	0.00604411	0.00200747	0.00514195	0.00467303	0.00828702	0.00514267
d__Eukaryota; k__Fungi; p__Rozellomycota	0.00139088	0.00322711	0.00179626	0.00138102	0.000412488	0.00225929	0.00326026	0.00128243	0.00259759	0.00341268	0.00135523	0.00180704	0.00661642	0.00186025	0.00512746	0.00673719	0.00243067	0.00190891
d__Eukaryota; k__Fungi; p__Glomeromycota	0.000333811	2.89427e-05	9.74713e-05	4.31568e-05	9.95662e-05	0.000125516	0	0	0.000202035	6.9932e-05	0	0	5.58347e-05	1.33831e-05	5.79374e-05	0	1.42144e-05	9.97194e-05
d__Eukaryota; k__Fungi; p__Mucoromycota	0.000194723	0	0	0	0	0	7.02642e-05	0	0	0	0	2.71735e-05	0	0	0	0	0	0.000156702
d__Eukaryota; k__Fungi; p__Neocallimastigomycota	0	0	2.78489e-05	4.31568e-05	0	2.78924e-05	0	0	0	0	0	5.43471e-05	0	0	0	0	0	0
d__Eukaryota; k__Fungi; p__Calcarisporiellomycota	0	0	0	0	2.84475e-05	0	0	1.40926e-05	0	0	0	0	4.1876e-05	0	0	0	0	0
d__Eukaryota; k__Fungi; p__Basidiobolomycota	0	0	0	2.87712e-05	0	0	0	0	0	0	0	0	0	0	0	0	0	0

## Sheet:  bacterial genera
OTU ID	Ck5	Ck6	Ck4	Ck1	Ck3	Ck2	Cr_6h2	Cr_6h3	Cr_6h4	Cr_6h5	Cr_6h1	Cr_6h6	Cr_6d4	Cr_6d5	Cr_6d2	Cr_6d3	Cr_6d1	Cr_6d6
d__Bacteria; k__norank_d__Bacteria; p__Firmicutes; c__Bacilli; o__Thermoactinomycetales; f__Thermoactinomycetaceae; g__Planifilum	0.0760575	0.0663517	0.0750268	0.0742968	0.0718059	0.0657075	0.0602534	0.0756281	0.0575907	0.0735237	0.062959	0.0610694	0.0522225	0.054971	0.0483573	0.0569895	0.0554864	0.0529955
d__Bacteria; k__norank_d__Bacteria; p__Actinobacteriota; c__Actinobacteria; o__Micromonosporales; f__Micromonosporaceae; g__Longispora	0.0365042	0.033455	0.0249517	0.0389092	0.047026	0.0408417	0.0587073	0.0379214	0.0485291	0.0490874	0.0495169	0.0657075	0.0511488	0.0456088	0.0519218	0.0514924	0.059738	0.0343998
d__Bacteria; k__norank_d__Bacteria; p__Chloroflexi; c__Chloroflexia; o__Thermomicrobiales; f__AKYG1722; g__norank_f__AKYG1722	0.0316083	0.0341422	0.0228473	0.0344428	0.0328538	0.035044	0.0551428	0.0611553	0.0443633	0.0417436	0.0441915	0.0484003	0.0484003	0.0533391	0.0423878	0.040627	0.0488297	0.0296328
d__Bacteria; k__norank_d__Bacteria; p__Actinobacteriota; c__Actinobacteria; o__Streptosporangiales; f__Thermomonosporaceae; g__Actinomadura	0.0227614	0.0210865	0.0335839	0.0237492	0.0292892	0.0241357	0.0272278	0.0286451	0.0289027	0.0265836	0.0306635	0.0276573	0.0256818	0.0253811	0.0319948	0.0296758	0.0227185	0.0186386
d__Bacteria; k__norank_d__Bacteria; p__Actinobacteriota; c__Actinobacteria; o__Propionibacteriales; f__Propionibacteriaceae; g__Haloactinopolyspora	0.0233627	0.0187245	0.0273996	0.0251235	0.0238351	0.0254241	0.0249087	0.0288168	0.0304917	0.0294181	0.0264977	0.024694	0.0220743	0.0236204	0.0304488	0.0256818	0.0247799	0.0169208
d__Bacteria; k__norank_d__Bacteria; p__Deinococcota; c__Deinococci; o__Deinococcales; f__Trueperaceae; g__Truepera	0.0266266	0.0222461	0.0194116	0.0198411	0.0179944	0.0260253	0.0219455	0.0106077	0.0272708	0.0200558	0.0219455	0.0187245	0.0265407	0.0281297	0.0133562	0.0219884	0.0293751	0.0269272
d__Bacteria; k__norank_d__Bacteria; p__Actinobacteriota; c__Actinobacteria; o__Pseudonocardiales; f__Pseudonocardiaceae; g__Saccharomonospora	0.0211724	0.0208718	0.0192828	0.0218596	0.0212154	0.0237062	0.0173073	0.0220314	0.0211724	0.0197123	0.0303629	0.0197552	0.0177797	0.0210865	0.0142581	0.0240069	0.0185527	0.0122826
d__Bacteria; k__norank_d__Bacteria; p__Firmicutes; c__Bacilli; o__Bacillales; f__Bacillaceae; g__Bacillus	0.0206571	0.0155894	0.0244363	0.0156753	0.0154177	0.0145158	0.0166201	0.0193687	0.0182091	0.018295	0.0200129	0.0200129	0.0187674	0.0221602	0.0162766	0.0192399	0.019884	0.0204423
d__Bacteria; k__norank_d__Bacteria; p__Gemmatimonadota; c__S0134_terrestrial_group; o__norank_c__S0134_terrestrial_group; f__norank_o__norank_c__S0134_terrestrial_group; g__norank_f__norank_o__norank_c__S0134_terrestrial_group	0.0197123	0.0152888	0.0230621	0.0156324	0.0189392	0.0176938	0.0166631	0.0173932	0.0160618	0.0167919	0.0178226	0.0144299	0.019111	0.0184239	0.0239639	0.0216019	0.0176079	0.0144728
d__Bacteria; k__norank_d__Bacteria; p__Actinobacteriota; c__Actinobacteria; o__Streptomycetales; f__Streptomycetaceae; g__Streptomyces	0.015976	0.014344	0.017565	0.0176508	0.0184239	0.0166201	0.0195834	0.0204853	0.0201847	0.0189392	0.017522	0.0173932	0.0156324	0.0172643	0.0150311	0.0236204	0.0179944	0.0115096
d__Bacteria; k__norank_d__Bacteria; p__Chloroflexi; c__Chloroflexia; o__Thermomicrobiales; f__JG30-KF-CM45; g__norank_f__JG30-KF-CM45	0.0178656	0.0199699	0.0141722	0.0181662	0.0164484	0.0164484	0.019927	0.0200558	0.0131415	0.0110371	0.0148164	0.0138286	0.0169637	0.019927	0.0147305	0.0167919	0.016749	0.0199699
d__Bacteria; k__norank_d__Bacteria; p__Actinobacteriota; c__Acidimicrobiia; o__Actinomarinales; f__norank_o__Actinomarinales; g__norank_f__norank_o__Actinomarinales	0.0148594	0.0132703	0.0173502	0.0138716	0.0146446	0.0148164	0.0161907	0.0167919	0.0163195	0.016749	0.0161477	0.0166201	0.0186816	0.0192828	0.0170067	0.0154606	0.0223749	0.0108224
d__Bacteria; k__norank_d__Bacteria; p__Halanaerobiaeota; c__Halanaerobiia; o__Halanaerobiales; f__Halanaerobiaceae; g__Halocella	0.0102212	0.0131845	0.00352158	0.0123255	0.0245652	0.0115954	0.0131845	0.0170925	0.0255959	0.0120249	0.0093193	0.0293322	0.00742968	0.0126691	0.0256388	0.0121108	0.0188104	0.016749
d__Bacteria; k__norank_d__Bacteria; p__Actinobacteriota; c__Actinobacteria; o__Micrococcales; f__Micrococcaceae; g__Arthrobacter	0.0168778	0.0213872	0.00893279	0.015117	0.0143869	0.0171355	0.0118961	0.00751557	0.0129268	0.0149023	0.0121537	0.0114666	0.0146446	0.00979171	0.0106506	0.0128409	0.0122826	0.0404982
d__Bacteria; k__norank_d__Bacteria; p__Actinobacteriota; c__Actinobacteria; o__Propionibacteriales; f__Nocardioidaceae; g__Flindersiella	0.011939	0.0129268	0.0154606	0.0188533	0.0142152	0.0137857	0.0149023	0.019927	0.0168349	0.0211295	0.0133133	0.015976	0.0112519	0.0140004	0.0121108	0.0115525	0.0129697	0.00957698
d__Bacteria; k__norank_d__Bacteria; p__Actinobacteriota; c__Thermoleophilia; o__Solirubrobacterales; f__67-14; g__norank_f__67-14	0.0109942	0.0113378	0.0136998	0.0140863	0.0136998	0.0109942	0.0131415	0.0162766	0.0136569	0.0136139	0.0148594	0.0143011	0.0139145	0.0122396	0.0118102	0.0109942	0.0118961	0.0101353
d__Bacteria; k__norank_d__Bacteria; p__Proteobacteria; c__Alphaproteobacteria; o__unclassified_c__Alphaproteobacteria; f__unclassified_c__Alphaproteobacteria; g__unclassified_c__Alphaproteobacteria	0.0123255	0.0107795	0.0158042	0.0125403	0.0134851	0.0122826	0.0109942	0.0126262	0.0113807	0.0125832	0.0122396	0.0121108	0.0128409	0.0110371	0.0112948	0.0126691	0.0114666	0.00785914
d__Bacteria; k__norank_d__Bacteria; p__Actinobacteriota; c__Acidimicrobiia; o__Microtrichales; f__norank_o__Microtrichales; g__norank_f__norank_o__Microtrichales	0.00923341	0.00841744	0.00910457	0.0121108	0.011123	0.0098776	0.0122396	0.0146876	0.0118961	0.0108224	0.0124114	0.011166	0.0120679	0.00953403	0.0120679	0.0161477	0.00974877	0.00678548
d__Bacteria; k__norank_d__Bacteria; p__Firmicutes; c__Bacilli; o__Bacillales; f__Planococcaceae; g__Paenisporosarcina	0.0124114	0.0112948	0.0124973	0.0124973	0.0121108	0.0121967	0.0099635	0.0102641	0.0101353	0.0100494	0.0100494	0.0102212	0.0107795	0.0108224	0.010393	0.0099635	0.0113807	0.0107795
d__Bacteria; k__norank_d__Bacteria; p__Chloroflexi; c__Dehalococcoidia; o__S085; f__norank_o__S085; g__norank_f__norank_o__S085	0.0102641	0.0107365	0.00669959	0.0109083	0.0093193	0.0131415	0.0130127	0.0133133	0.0121967	0.0102641	0.0108654	0.0116813	0.0098776	0.00944814	0.00871806	0.00747262	0.00970582	0.00760146
d__Bacteria; k__norank_d__Bacteria; p__Actinobacteriota; c__Actinobacteria; o__Pseudonocardiales; f__Pseudonocardiaceae; g__Pseudonocardia	0.00824565	0.00695727	0.0105218	0.00854627	0.0104788	0.00820271	0.00906163	0.0112519	0.0099635	0.0113807	0.00983466	0.0100923	0.01035	0.00974877	0.0101782	0.0120679	0.0100064	0.00712905
d__Bacteria; k__norank_d__Bacteria; p__Actinobacteriota; c__Actinobacteria; o__Streptosporangiales; f__Nocardiopsaceae; g__Thermobifida	0.008761	0.0093193	0.0098776	0.0123685	0.0077303	0.00957698	0.008761	0.0102212	0.00910457	0.0118961	0.0128838	0.00815976	0.00936225	0.00721495	0.00790208	0.0152029	0.00906163	0.00584067
d__Bacteria; k__norank_d__Bacteria; p__Bacteroidota; c__Bacteroidia; o__Cytophagales; f__Microscillaceae; g__Chryseolinea	0.0114237	0.00790208	0.0205712	0.00768735	0.00901868	0.00919047	0.0100064	0.00498175	0.00970582	0.0108654	0.00966287	0.0108224	0.00725789	0.00966287	0.00695727	0.0094052	0.00966287	0.00571183
d__Bacteria; k__norank_d__Bacteria; p__Firmicutes; c__Limnochordia; o__norank_c__Limnochordia; f__norank_o__norank_c__Limnochordia; g__Hydrogenispora	0.00725789	0.0215589	0.00257677	0.00614129	0.00906163	0.00850333	0.00760146	0.00506764	0.00541121	0.0100923	0.00850333	0.00854627	0.00579772	0.00927636	0.0163195	0.0146446	0.00764441	0.00476702
d__Bacteria; k__norank_d__Bacteria; p__Acidobacteriota; c__Vicinamibacteria; o__Vicinamibacterales; f__norank_o__Vicinamibacterales; g__norank_f__norank_o__Vicinamibacterales	0.00807387	0.0233197	0.00283444	0.00961993	0.0098776	0.00966287	0.00910457	0.00468113	0.00700021	0.0099635	0.00657075	0.00700021	0.00815976	0.0099635	0.00639897	0.00579772	0.00635602	0.00901868
d__Bacteria; k__norank_d__Bacteria; p__Myxococcota; c__Polyangia; o__Polyangiales; f__BIrii41; g__norank_f__BIrii41	0.0088469	0.00695727	0.011982	0.00837449	0.00923341	0.00957698	0.00957698	0.00871806	0.0120679	0.0106077	0.00764441	0.0120249	0.00584067	0.00545416	0.00566889	0.00742968	0.00760146	0.00347863
d__Bacteria; k__norank_d__Bacteria; p__Proteobacteria; c__Gammaproteobacteria; o__unclassified_c__Gammaproteobacteria; f__unclassified_c__Gammaproteobacteria; g__unclassified_c__Gammaproteobacteria	0.00944814	0.00755851	0.00953403	0.00854627	0.00674254	0.00910457	0.00678548	0.00798798	0.00614129	0.00592656	0.00790208	0.00682843	0.00781619	0.0077303	0.00627013	0.00588362	0.00768735	0.013528
d__Bacteria; k__norank_d__Bacteria; p__Chloroflexi; c__Gitt-GS-136; o__norank_c__Gitt-GS-136; f__norank_o__norank_c__Gitt-GS-136; g__norank_f__norank_o__norank_c__Gitt-GS-136	0.00678548	0.00820271	0.00188963	0.00768735	0.00906163	0.00648486	0.00867511	0.00596951	0.00751557	0.0099635	0.00781619	0.00725789	0.00979171	0.0113378	0.00751557	0.00815976	0.00687138	0.00627013
d__Bacteria; k__norank_d__Bacteria; p__Firmicutes; c__Bacilli; o__Thermoactinomycetales; f__Thermoactinomycetaceae; g__Thermoactinomyces	0.00871806	0.00897574	0.0105647	0.00914752	0.00824565	0.0077303	0.00627013	0.00554005	0.00407988	0.00708611	0.00755851	0.00541121	0.00635602	0.00712905	0.00558299	0.00824565	0.00639897	0.00781619
d__Bacteria; k__norank_d__Bacteria; p__Firmicutes; c__Limnochordia; o__Limnochordales; f__Limnochordaceae; g__norank_f__Limnochordaceae	0.00579772	0.00459523	0.00150311	0.00373631	0.00858922	0.00416577	0.00468113	0.00687138	0.00785914	0.00554005	0.00480996	0.0118531	0.00403693	0.0039081	0.00944814	0.00356453	0.0100494	0.00665665
d__Bacteria; k__norank_d__Bacteria; p__Chloroflexi; c__Anaerolineae; o__SBR1031; f__norank_o__SBR1031; g__norank_f__norank_o__SBR1031	0.00231909	0.0027915	0.00120249	0.00304917	0.00266266	0.00240498	0.0118961	0.00197552	0.00541121	0.00433756	0.00292033	0.0039081	0.00463818	0.00523942	0.0273137	0.00614129	0.00523942	0.0039081
d__Bacteria; k__norank_d__Bacteria; p__Acidobacteriota; c__Vicinamibacteria; o__Vicinamibacterales; f__Vicinamibacteraceae; g__norank_f__Vicinamibacteraceae	0.00652781	0.0171784	0.00150311	0.00579772	0.00631308	0.00678548	0.00468113	0.00296328	0.0038222	0.00523942	0.0039081	0.00373631	0.00468113	0.00545416	0.00416577	0.00360747	0.00343569	0.00631308
d__Bacteria; k__norank_d__Bacteria; p__Actinobacteriota; c__Actinobacteria; o__Frankiales; f__Geodermatophilaceae; g__Blastococcus	0.00373631	0.00652781	0.00601245	0.0049388	0.00429461	0.00429461	0.00386515	0.00356453	0.00365042	0.00463818	0.00347863	0.0027915	0.00584067	0.00249087	0.00395104	0.00395104	0.00347863	0.0157183
d__Bacteria; k__norank_d__Bacteria; p__Actinobacteriota; c__Actinobacteria; o__Propionibacteriales; f__Nocardioidaceae; g__Nocardioides	0.0033498	0.00386515	0.00601245	0.00416577	0.00292033	0.00407988	0.0038222	0.00227614	0.00274855	0.00261971	0.00253382	0.00219025	0.0043805	0.0022332	0.00287739	0.00287739	0.00236204	0.0108654
d__Bacteria; k__norank_d__Bacteria; p__Firmicutes; c__Limnochordia; o__Limnochordales; f__Limnochordaceae; g__Limnochorda	0.00231909	0.00188963	0.00077303	0.00206141	0.00446639	0.0027056	0.00249087	0.00287739	0.00536826	0.00253382	0.00214731	0.00682843	0.00214731	0.00219025	0.0104359	0.00575478	0.00322096	0.00528237
d__Bacteria; k__norank_d__Bacteria; p__Actinobacteriota; c__Actinobacteria; o__Pseudonocardiales; f__Pseudonocardiaceae; g__Saccharopolyspora	0.0027056	0.00227614	0.00257677	0.00249087	0.00201847	0.00249087	0.0027056	0.00352158	0.00201847	0.00313507	0.00463818	0.00412283	0.00339274	0.00373631	0.00244793	0.0143011	0.0027056	0.00188963
d__Bacteria; k__norank_d__Bacteria; p__Bacteroidota; c__Bacteroidia; o__Flavobacteriales; f__Flavobacteriaceae; g__Vitellibacter	0.00137428	0.00115954	0.00146017	0.00219025	0.00214731	0.00176079	0.00309212	0.00343569	0.0033498	0.00317801	0.0033498	0.00369336	0.00249087	0.00399399	0.00249087	0.0027915	0.00266266	0.0100494
others	0.47288	0.46356	0.493794	0.465793	0.446339	0.471291	0.433111	0.437492	0.437921	0.43367	0.446167	0.420185	0.471849	0.454499	0.441658	0.429246	0.443204	0.496758

## Sheet: fungal genera
OTU ID	Ck5	Ck6	Ck4	Ck1	Ck3	Ck2	Cr_6h2	Cr_6h3	Cr_6h4	Cr_6h5	Cr_6h1	Cr_6h6	Cr_6d4	Cr_6d5	Cr_6d2	Cr_6d3	Cr_6d1	Cr_6d6
d__Eukaryota; k__Fungi; p__Ascomycota; c__Sordariomycetes; o__Microascales; f__Microascaceae; g__unclassified_f__Microascaceae	0.153164	0.126798	0.169252	0.126708	0.126947	0.147161	0.150169	0.113967	0.191558	0.160186	0.156227	0.180188	0.142546	0.0590463	0.161776	0.0874688	0.144874	0.0510136
d__Eukaryota; k__Fungi; p__Ascomycota; c__Sordariomycetes; o__Sordariales; f__Chaetomiaceae; g__Chaetomium	0.0595435	0.081604	0.0493901	0.10923	0.100989	0.0851417	0.108446	0.08853	0.0693412	0.0975412	0.132974	0.145936	0.0338638	0.0238889	0.0862543	0.0589146	0.162713	0.0445746
d__Eukaryota; k__Fungi; p__Ascomycota; c__Sordariomycetes; o__Hypocreales; f__Nectriaceae; g__unclassified_f__Nectriaceae	0.0221011	0.0301149	0.023045	0.0326265	0.0233981	0.0284642	0.0172147	0.0213785	0.058186	0.00731489	0.011231	0.0386544	0.126926	0.0802318	0.0806054	0.445271	0.138477	0.227702
d__Eukaryota; k__Fungi; p__Ascomycota; c__Sordariomycetes; o__Hypocreales; f__Nectriaceae; g__Gibberella	0.138086	0.158346	0.0924307	0.115272	0.105711	0.0834821	0.0729483	0.0470694	0.0677249	0.0438614	0.0588117	0.0394967	0.067574	0.0221892	0.0442207	0.0513603	0.0521243	0.0576378
d__Eukaryota; k__Fungi; p__Ascomycota; c__Sordariomycetes; o__Hypocreales; f__Nectriaceae; g__Fusarium	0.0122536	0.0180458	0.019731	0.0166154	0.0120902	0.0276275	0.0210371	0.0152623	0.0171008	0.0153571	0.0135657	0.0114536	0.0659548	0.628337	0.0202636	0.0194232	0.0239798	0.204069
d__Eukaryota; k__Fungi; p__unclassified_k__Fungi; c__unclassified_k__Fungi; o__unclassified_k__Fungi; f__unclassified_k__Fungi; g__unclassified_k__Fungi	0.06526	0.0805187	0.0850089	0.0742728	0.0857407	0.0877636	0.0775295	0.077115	0.0712173	0.075107	0.0897942	0.0658687	0.0602596	0.0176791	0.033821	0.0271064	0.0369575	0.0349303
d__Eukaryota; k__Fungi; p__Ascomycota; c__Eurotiomycetes; o__Onygenales; f__Onygenales_fam_Incertae_sedis; g__Chrysosporium	0.0459964	0.0301438	0.04868	0.0304975	0.0466112	0.0385195	0.0590079	0.22606	0.0427592	0.0348261	0.16872	0.0572682	0.0615857	0.0293224	0.0263036	0.0169863	0.0303336	0.0111258
d__Eukaryota; k__Fungi; p__Ascomycota; c__Sordariomycetes; o__Microascales; f__Microascaceae; g__Lophotrichus	0.0459824	0.0430523	0.0550991	0.0430561	0.0473082	0.0541392	0.0666667	0.0429262	0.0679414	0.0533022	0.0412473	0.0642247	0.0499162	0.0222829	0.0405272	0.0402511	0.0456852	0.0155135
d__Eukaryota; k__Fungi; p__Ascomycota; c__Sordariomycetes; o__unclassified_c__Sordariomycetes; f__unclassified_c__Sordariomycetes; g__unclassified_c__Sordariomycetes	0.051546	0.0392608	0.0697338	0.0357194	0.050352	0.0425918	0.0457701	0.0394312	0.0817375	0.0597919	0.0341492	0.0567384	0.0353573	0.0160597	0.0381952	0.0272498	0.0510867	0.0225223
d__Eukaryota; k__Fungi; p__Ascomycota; c__Dothideomycetes; o__Dothideomycetes_ord_Incertae_sedis; f__Eremomycetaceae; g__unclassified_f__Eremomycetaceae	0.0342573	0.026526	0.0332238	0.032943	0.0461276	0.0311559	0.0489179	0.0347947	0.0598889	0.0477076	0.0261654	0.0488444	0.0237716	0.0130352	0.0170915	0.0178464	0.0333897	0.0117384
d__Eukaryota; k__Fungi; p__Ascomycota; c__unclassified_p__Ascomycota; o__unclassified_p__Ascomycota; f__unclassified_p__Ascomycota; g__unclassified_p__Ascomycota	0.0301125	0.0299557	0.0267489	0.0252899	0.0399545	0.0217979	0.0217116	0.0142336	0.0282416	0.0225321	0.0190001	0.0278936	0.0200168	0.00600902	0.0155997	0.0135031	0.0208242	0.0460276
d__Eukaryota; k__Fungi; p__Ascomycota; c__Leotiomycetes; o__Thelebolales; f__Pseudeurotiaceae; g__Geomyces	0.0151189	0.0118231	0.0192993	0.00870328	0.0176374	0.0143228	0.0205171	0.0863597	0.0156144	0.0114968	0.0582347	0.0211274	0.022292	0.0105325	0.010168	0.00660818	0.0107888	0.00377509
d__Eukaryota; k__Fungi; p__Ascomycota; c__Sordariomycetes; o__Sordariales; f__Chaetomiaceae; g__Myceliophthora	0.020432	0.0258748	0.0251476	0.0192767	0.0130289	0.0216306	0.0171445	0.0135571	0.0161051	0.0152732	0.0128814	0.0133286	0.0293551	0.00273016	0.0221321	0.0216594	0.0438089	0.00539909
d__Eukaryota; k__Fungi; p__Chytridiomycota; c__unclassified_p__Chytridiomycota; o__unclassified_p__Chytridiomycota; f__unclassified_p__Chytridiomycota; g__unclassified_p__Chytridiomycota	0.0124901	0.00766982	0.0098446	0.00946572	0.0125169	0.0126074	0.0102586	0.00535521	0.00962551	0.00499315	0.00893648	0.00669828	0.0400614	0.00633022	0.0220742	0.0260457	0.0272064	0.0330214
d__Eukaryota; k__Fungi; p__Ascomycota; c__Eurotiomycetes; o__Eurotiales; f__Trichocomaceae; g__Thermomyces	0.0150215	0.00973923	0.0136042	0.0170038	0.0191594	0.0136255	0.015163	0.0131203	0.0142867	0.0141263	0.010077	0.0165623	0.00914294	0.00349299	0.00942932	0.00710989	0.0146693	0.004872
d__Eukaryota; k__Fungi; p__Ascomycota; c__Dothideomycetes; o__Capnodiales; f__Cladosporiaceae; g__Cladosporium	0.0147294	0.0163092	0.00839646	0.0120839	0.0126022	0.0125237	0.00882518	0.00541158	0.00828343	0.052463	0.00308617	0.0226356	0.00360134	0.0010305	0.00433082	0.00743958	0.00452019	0.00371811
d__Eukaryota; k__Fungi; p__Mortierellomycota; c__Mortierellomycetes; o__Mortierellales; f__Mortierellaceae; g__Mortierella	0.0133385	0.0200573	0.0167094	0.0119976	0.0130289	0.0141136	0.0194351	0.0111332	0.0101017	0.0116087	0.0102649	0.0177851	0.00597432	0.0019004	0.00514195	0.00467303	0.00828702	0.00514267
d__Eukaryota; k__Fungi; p__Basidiomycota; c__Agaricomycetes; o__Agaricales; f__Entolomataceae; g__Entoloma	0	0	0	0	0	0	0	0	0	0	0	0	1.39587e-05	0	0.192685	0.000186348	0	5.69825e-05
d__Eukaryota; k__Fungi; p__Ascomycota; c__Eurotiomycetes; o__Eurotiales; f__Aspergillaceae; g__Penicillium	0.0171913	0.00827762	0.0175866	0.0160112	0.0238105	0.0217422	0.00261383	0.00159247	0.00168843	0.00110493	0.00152967	0.00183421	0.00661642	0.0018201	0.00647451	0.00786961	0.0215775	0.00511418
d__Eukaryota; k__Fungi; p__Ascomycota; c__Dothideomycetes; o__Pleosporales; f__Didymellaceae; g__Didymella	0.00970833	0.0183642	0.0110978	0.0163996	0.0102126	0.0148527	0.00747611	0.00510154	0.00782163	0.0153571	0.00767517	0.00423907	0.0113903	0.00149891	0.00405562	0.00706688	0.00426433	0.00269242
d__Eukaryota; k__Fungi; p__Ascomycota; c__Sordariomycetes; o__Microascales; f__Microascaceae; g__Kernia	0.00849827	0.00753958	0.00440013	0.0065886	0.00692696	0.00818643	0.0448848	0.00758184	0.00572913	0.00745475	0.00748732	0.0099591	0.00252652	0.00235543	0.00437428	0.00504573	0.00933889	0.00736499
d__Eukaryota; k__Fungi; p__Ascomycota; c__Eurotiomycetes; o__Eurotiales; f__Aspergillaceae; g__Aspergillus	0.0119755	0.011114	0.00800657	0.0108611	0.00877605	0.0134023	0.00857223	0.00531293	0.00881737	0.00735685	0.00352897	0.0069836	0.00429927	0.00133831	0.00738702	0.00425733	0.00581371	0.0076499
d__Eukaryota; k__Fungi; p__Ascomycota; c__Sordariomycetes; o__Hypocreales; f__Nectriaceae; g__Volutella	0.00719084	0.015933	0.00430266	0.0187876	0.010298	0.0124819	0.0134626	0.00467876	0.00395411	0.00282525	0.00904382	0.00331517	0.00259631	0.00112418	0.00661935	0.0038273	0.00527356	0.00851888
d__Eukaryota; k__Fungi; p__Ascomycota; c__Eurotiomycetes; o__Eurotiales; f__Trichocomaceae; g__Talaromyces	0.0145764	0.00842233	0.0153587	0.00953765	0.0171254	0.0156337	0.00838954	0.00284671	0.00546937	0.00358052	0.00393151	0.00293474	0.0027359	0.000936818	0.00320104	0.00286689	0.00351097	0.00425944
d__Eukaryota; k__Fungi; p__Ascomycota; c__Dothideomycetes; o__Pleosporales; f__Pleosporales_fam_Incertae_sedis; g__Phaeomycocentrospora	0.00278176	0.0100576	0.00595967	0.00435883	0.00590285	0.00506248	0.00862844	0.00556659	0.013392	0.0261406	0.00187854	0.000230975	0.00201005	0.00861873	0.00420046	0.000974743	0.00591321	0.00398877
d__Eukaryota; k__Fungi; p__Ascomycota; c__Sordariomycetes; o__Hypocreales; f__Nectriaceae; g__Neocosmospora	0.0050628	0.0150502	0.00857748	0.00558161	0.00689851	0.00882796	0.0017285	0.00276216	0.00259759	0.000307701	0.0013284	0.00146737	0.0048297	0.0019004	0.00548957	0.0064505	0.00761894	0.0165962
d__Eukaryota; k__Fungi; p__Ascomycota; c__Sordariomycetes; o__Microascales; f__Microascaceae; g__Acaulium	0.0050628	0.00193916	0.0101927	0.00481917	0.00789418	0.00592714	0.00571951	0.00608802	0.00621978	0.00770651	0.0041462	0.00595101	0.00307091	0.000521942	0.00538818	0.00405665	0.00456283	0.00207986
d__Eukaryota; k__Fungi; p__Ascomycota; c__Eurotiomycetes; o__Chaetothyriales; f__unclassified_o__Chaetothyriales; g__unclassified_o__Chaetothyriales	0.00860954	0.0101878	0.00459508	0.00565354	0.00735367	0.00628975	0.00379427	0.00286081	0.00588787	0.00306302	0.00232134	0.0018478	0.0048995	0.000910052	0.00493917	0.00309624	0.00432119	0.00894625
d__Eukaryota; k__Fungi; p__Ascomycota; c__Leotiomycetes; o__Thelebolales; f__Pseudeurotiaceae; g__Pseudogymnoascus	0.00392228	0.00384938	0.00345327	0.00287712	0.00413911	0.0040444	0.00543845	0.0197438	0.0031604	0.0022658	0.0130693	0.00442929	0.00494137	0.0021413	0.00210023	0.00151945	0.00207531	0.000883229
d__Eukaryota; k__Fungi; p__Ascomycota; c__Pezizomycetes; o__Pezizales; f__Pyronemataceae; g__Tricharina	0.0211135	0.00146161	0.00433051	0.00113646	0.00155039	0.0217003	0.00216414	0.00404459	0.000432932	0.00619598	0.000147599	0.00211954	0.000195422	0.000107065	0.00079664	0.000114676	0.00142144	0.00970127
d__Eukaryota; k__Fungi; p__Ascomycota; c__Dothideomycetes; o__Pleosporales; f__Pleosporaceae; g__Alternaria	0.00374146	0.00473214	0.00229754	0.00594125	0.00391153	0.00550876	0.00327431	0.00155019	0.00317483	0.024644	0.00110029	0.00669828	0.00290341	0.00038811	0.00211472	0.00227918	0.00316982	0.00158126
d__Eukaryota; k__Fungi; p__Ascomycota; c__Dothideomycetes; o__Pleosporales; f__Pleosporaceae; g__Curvularia	0.00599469	0.00445718	0.00289629	0.00358201	0.00398265	0.00139462	0.0017566	0.00556659	0.00177502	0.00454558	0.00190538	0.00362767	0.00238693	0.000187364	0.0013905	0.000960408	0.000597006	0.022736
d__Eukaryota; k__Fungi; p__Ascomycota; c__Dothideomycetes; o__Pleosporales; f__Didymellaceae; g__Chaetopyrena	0.00427	0.00397962	0.00201905	0.00332307	0.00231847	0.00248243	0.0128865	0.00183204	0.00249657	0.012322	0.00452191	0.00251355	0.00227527	0.00295767	0.00137601	0.00323959	0.00163466	0.00132484
d__Eukaryota; k__Fungi; p__Ascomycota; c__Leotiomycetes; o__Erysiphales; f__Erysiphaceae; g__Erysiphe	8.34527e-05	0	0	0	0	0	0	0	0	0.0635263	0	0.00139944	0	0	0	0	0	0
d__Eukaryota; k__Fungi; p__Basidiomycota; c__Tremellomycetes; o__Filobasidiales; f__Piskurozymaceae; g__Solicoccozyma	0.00596687	0.00345866	0.0163613	0.00171189	0.0019202	0.00264978	0.0034851	0.00109923	0.00128436	0.00145459	0.00292515	0.00167117	0.000991066	0.000455026	0.00162225	0.00265187	0.000852866	0.00484351
d__Eukaryota; k__Fungi; p__Basidiomycota; c__Tremellomycetes; o__Tremellales; f__Trimorphomycetaceae; g__Saitozyma	0.000389446	0.000766982	0.000779771	0.00138102	0	0.000767042	9.83699e-05	0.000197297	0.000461794	0.000111891	0.0112847	0.000434777	0.000767728	0.00416215	0.000854577	0.000501706	0.00089551	0.0233628
d__Eukaryota; k__Fungi; p__Ascomycota; c__Dothideomycetes; o__Pleosporales; f__Phaeosphaeriaceae; g__Setophoma	0.000556351	0.00112877	0.00128105	0.0403084	0.000270251	0.000543903	0.000702642	9.86485e-05	0.000144311	9.79048e-05	0.00021469	4.07603e-05	0.000139587	9.36818e-05	0.000260718	0	2.84289e-05	0.000527088
d__Eukaryota; k__Fungi; p__Ascomycota; c__Sordariomycetes; o__Hypocreales; f__Stachybotryaceae; g__Albifimbria	0.00172469	0.00256143	0.00186588	0.00136663	0.000995662	0.00239875	0.00141934	0.000620076	0.000923588	0.00359451	0.00114054	0.0208149	0.00164712	0.000374727	0.000579374	0.000401365	0.000426433	0.00189467
d__Eukaryota; k__Fungi; p__Basidiomycota; c__Agaricomycetes; o__Cantharellales; f__Ceratobasidiaceae; g__Thanatephorus	0	0	0.00580651	1.43856e-05	0.000256027	6.97311e-05	0	0	0	0	0	0	0.0356365	1.33831e-05	0	0	0.000625435	0
d__Eukaryota; k__Fungi; p__Ascomycota; c__Sordariomycetes; o__Sordariales; f__Sordariales_fam_Incertae_sedis; g__Madurella	0.000653713	0.000810396	0.00126713	0.00296343	0.0037124	0.00199431	0.00157392	0.000944207	0.00145754	0.000657361	0.000241526	0.00180704	0.000223339	1.33831e-05	0.0203795	0.000200682	0.00110873	0.000142456
d__Eukaryota; k__Fungi; p__Ascomycota; c__Pezizomycetes; o__Pezizales; f__Pyronemataceae; g__unclassified_f__Pyronemataceae	0.000250358	0.00031837	0.000278489	0.00175504	0.00034137	0.000571795	0.00029511	9.86485e-05	4.32932e-05	0	0.000120763	0	0	0	0.0234357	0	0	0
d__Eukaryota; k__Fungi; p__Basidiomycota; c__Agaricomycetes; o__unclassified_c__Agaricomycetes; f__unclassified_c__Agaricomycetes; g__unclassified_c__Agaricomycetes	0.000208632	0.00021707	0	4.31568e-05	0	0	0	5.63706e-05	0.000505087	0.000111891	6.70907e-05	0	0.0248325	0	0	0	0	0
d__Eukaryota; k__Fungi; p__Basidiomycota; c__Tremellomycetes; o__Tremellales; f__Tremellaceae; g__Cryptococcus_f__Tremellaceae	0	0	0	0	0	0	0	0	0	0	0	0	0.000111669	0	0	0	0	0.0138183
others	0.111034	0.109534	0.101941	0.114236	0.0982007	0.1068	0.0808741	0.0640511	0.0928494	0.0780861	0.0650243	0.0809772	0.0797599	0.0239825	0.0623407	0.063516	0.0652443	0.069134
